# Supplementary material for: Maternal Obesity and Kawasaki Disease-like Vasculitis: A New Perspective on Cardiovascular Injury and Inflammatory Response in Offspring Male Mice
Source: Nutrients. 2023 Aug 31;15(17):3823. doi: 10.3390/nu15173823 (PMC10490206; doi:10.3390/nu15173823)
Supplement: Supplementary file 1 [file nutrients-15-03823-s001.zip]

Archive with 1 entries (1 files):
- nutrients-2576960-supplementary.pdf
